# Supplementary material for: Frullania knightbridgei, a new liverwort (Frullaniaceae, Marchantiophyta) species from the deep south of Aotearoa-New Zealand based on an integrated evidence-based approach
Source: PhytoKeys. 2012 Jan 2;(8):13–36. doi: 10.3897/phytokeys.8.2496 (PMC3254247; doi:10.3897/phytokeys.8.2496)
Supplement: XML Treatment for Frullania knightbridgei [file phytokeys.8.2496-treatment1.xml]

<!DOCTYPE tp:taxon-treatment
  PUBLIC "-//TaxonX//DTD Taxonomic Treatment Publishing DTD v0 20100105//EN" "tax-treatment-NSO.dtd">
<tp:taxon-treatment xmlns:tp="http://www.plazi.org/taxpub"><tp:treatment-meta><mixed-citation publication-type="journal"><person-group><name><surname>von Konrat</surname><given-names>Matt</given-names></name><name><surname>de Lange</surname><given-names>Peter</given-names></name><name><surname>Greif</surname><given-names>Matt</given-names></name><name><surname>Strozier</surname><given-names>Lynika</given-names></name><name><surname>Hentschel</surname><given-names>Jörn</given-names></name><name><surname>Heinrichs</surname><given-names>Jochen</given-names></name></person-group><article-title>
                    <italic>Frullania knightbridgei</italic>, a new liverwort (Frullaniaceae, Marchantiophyta) species from the deep south of Aotearoa-New Zealand based on an integrated evidence-based approach
                </article-title><source>PhytoKeys</source><day>2</day><month>1</month><year>2012</year><volume>2012</volume><issue>8</issue><fpage>13</fpage><lpage>36</lpage><pub-id pub-id-type="doi">10.3897/phytokeys.8.2496</pub-id></mixed-citation></tp:treatment-meta><tp:nomenclature><tp:taxon-name>
                        <tp:taxon-name-part taxon-name-part-type="genus">Frullania</tp:taxon-name-part>
                        <tp:taxon-name-part taxon-name-part-type="species">knightbridgei</tp:taxon-name-part>
                    <object-id xmlns:xlink="http://www.w3.org/1999/xlink" xlink:type="simple">http://species-id.net/wiki/Frullania_knightbridgei</object-id>
                    </tp:taxon-name><tp:taxon-authority>von Konrat &amp; de Lange</tp:taxon-authority><tp:taxon-status xmlns:xlink="http://www.w3.org/1999/xlink" xlink:type="simple">sp. nov.</tp:taxon-status><xref ref-type="fig" rid="F2">Figs 2</xref><xref ref-type="fig" rid="F3"/><xref ref-type="fig" rid="F4"/><xref ref-type="fig" rid="F5"/><xref ref-type="fig" rid="F6"/><xref ref-type="fig" rid="F7">–7</xref></tp:nomenclature><tp:treatment-sec sec-type="Diagnosis"><title>Diagnosis.</title><p><italic><tp:taxon-name>Frullania knightbridgei</tp:taxon-name></italic> is similar to <italic><tp:taxon-name>Frullania rostrata</tp:taxon-name></italic> (Hook.f. &amp; Taylor) Hook.f. &amp; Taylor ex Gottsche et al., but differing by the presence of large oil bodies that occupy almost the entire lumen of the basal and median cells of the leaf lobe, and the often bicoloured lobules, which usually lie almost parallel to the stem. The leaf lobule cell walls of <italic><tp:taxon-name>Frullania knightbridgei</tp:taxon-name></italic> are distinctly semi-straight toward the lobule apex whereas in <italic><tp:taxon-name>Frullania rostrata</tp:taxon-name></italic> the cell walls are distinctly flexuose toward the lobule apex.</p></tp:treatment-sec><tp:treatment-sec sec-type="Type"><title>Type.</title><p>New Zealand: Stewart Island: Rakiura/Stewart Island National Park, 500 m. from North Arm Hut, on bark of <italic><tp:taxon-name>Dracophyllum longifolium</tp:taxon-name></italic> overhanging water on margin of Patterson Inlet, canopy of stunted <italic><tp:taxon-name>Dacrydium cupressinum</tp:taxon-name></italic> and <italic><tp:taxon-name>Metrosideros umbellata</tp:taxon-name></italic><!--PageBreak-->. Near sea level, <named-content xmlns:xlink="http://www.w3.org/1999/xlink" content-type="dwc:verbatimCoordinates" xlink:type="simple">46°52'55"S, 168°01'04"E</named-content>, 12 Dec 1999, <italic>Metrosideros von Konrat 99/12-09</italic> (holotype AK; isotypes CHR, F).</p></tp:treatment-sec><tp:treatment-sec sec-type="Description"><title>Description.</title><p>Plants small to medium (main shoots to 600 µm wide), forming olive-green, copper-brown, to black patches, closely to loosely adhering to substrate. Leading stem 15–25 mm long and to 90µm in diameter, 6–9 cells wide, little differentiation between cortical cells (18–24 in no.) and medullary cells (14–28 in no.), the former often slightly smaller than the latter, both with firm walls, lumen irregularly shaped. Branching often regularly pinnate, occasionally bipinnate to rarely tripinnate, branches with progressively smaller leaves; <italic><tp:taxon-name>Frullania</tp:taxon-name></italic>-type branching. First branch underleaf<!--PageBreak--> (BUL1) always with three distinct segments, the ventral lamina divided for <sup>1</sup>/<sub>3</sub>–<sup>2</sup>/<sub>3</sub> its length into two unequally or subequally sized lobes + 1 dorsal saccate lobe; First branch leaf (BL1)usually± characteristic of normal stem leaves (i.e. 1 explanate<!--PageBreak--> dorsal lobe + 1 saccate lobule + 1 stylus). Stemleavesof main branchflat when dry and wet, slightly imbricate to contiguous, suborbicular to broadly ovate, to 375 µm long × 350 µm wide with incurved distal margins, dorsal margins extending beyond the farther edge of the stem, rounded apices, non-auriculate and ± subtruncate at the base, entire margins, smooth dorsal surface. Lobules remote from the stem (lobule attached to stem by 3–4 cells) and usually almost parallel with the stem so that the long axis of the lobule is ± parallel with the main stem (or at most lobules at angles of up to ca. 25° with the stem so that lobules only very slightly tilted outwards); lobules often bicoloured with the basal 2–5 cells towards the mouth (up to 0.25 of the lobule) hyaline to subhyaline, in contrast to the olive-green to brown pigmentation elsewhere; cylindrically helmet-shaped (orbicular in cross-section with up to 25 cells in circumference); lobules ± medium (lobule area obscuring no more than 0.25 × the exposed area of the dorsal lobe), ca. 1.75–2 × long as wide, 110–200 µm long × 60–100 µm wide (up to 12–14 cells high × 6–8 cells wide); ± equally inflated throughout (so that the sides of the lobule are ± parallel), the opening wide, extending only slightly along the abaxial lobule margin; ca. <sup>2</sup>/<sub>3</sub> from lobule apex there is usually a ± discoloured, gibbous, cell (the free margin of the cell with a heavily thickened wall); mouth nearest the stylus, truncate at base then cells with septa between adjacent cells ± swollen, the mouth thus then becoming crenulate-sinuate; lobule usually hyaline near mouth, lobule apex obtuse, surface of lobule smooth. Stylus medium in size (<sup>1</sup>/<sub>3</sub>–<sup>2</sup>/<sub>3</sub>× the length of the lobule), ± triangular, up to 60 µm long × 50 µm wide, (4) 5–6 (7) cells wide at base, (10) 12–24 (30) cells in total, occasionally with a poorly developed slime papilla at the apex.Underleaves of leading stems bilobed, obovate to rotundate, at most only contiguous with lobules, underleaves contiguous to distant from each other, usually long as wide, occasionally slightly longer than wide, (2) 2.5–3.5 (4)× the stem in width, to 100–175 µm long × 100–150 µm wide, broadest at middle, free lateral margins always entire; apex of underleaf bilobed to <sup>1</sup>/<sub>3</sub>–½ its length, lobes separated by a V-shaped sinus, the lobes 9–14 cells wide at base and with blunt to subacute or rounded apices. Rhizoid-initial area present near base of underleaf, rhizoids often seen, subhyaline, in bundles, to 400 µm long. Not strictly microphyllous, lobules of secondary stems ± similar size to main stem, but lobes and underleaves of secondary branches slightly smaller than those of leading stems.</p><p>Leaf-lobe: to 20 cells long, from base to apex, by 35 cells at widest region; with a band of conspicuously enlarged cells originating from the lobe base and extending out towards the lobe apex 10–12 cells, and up to 6 cells wide at the widest region. Lobe marginal cells ± rectangular to subquadrate, small to 8 µm long × 6 µm wide, hyaline walls subequally thickened, cell cavities brownish red. Cells of the middle region of the lobe are ± dimorphic in size; Type One [see below]: 4–6 rows of median cells, cells to 30 µm long × 22.5 µm wide (usually 2–2.75 × long as wide), thus similar in size to basal cells; Type Two [see below]: cells gradually becoming reduced in size (median cells to 15 µm long × 10 µm wide, usually 1.25–2 × long as wide, between central band of enlarged cells and lobe margin). Both cell types usually pentagonal or hexagonal, hyaline walls subequally thickened, intermediate thickening rare to absent, wall thickness <!--PageBreak-->to 2.75 µm wide, cell cavities of median cells brownish red. Cells becoming gradually larger basally, cavities of the basal cells to 40 µm long × 25 µm wide; walls of basal cells with small indistinct trigones and semi-straight walls without any intermediate thickenings, walls and cavities brownish red. Median cells of underleaves vary in shape and size, cells with heavily equally-thickened walls so that the hyaline trigones and intermediate thickenings become indistinct. Median cells oflobule as long as wide or slightly longer than wide, cell cavities to 14 µm long × 9 µm wide; cells near lobule mouth, irregular in shape with flexuose walls, indistinct trigones and occasional small nodulose intermediate thickenings; towards the lobule apex, cells gradually becoming more regular in shape, quadrate to rectangular and the cell walls becoming semi-straight.</p><p>Oil bodies of lobe median cells dimorphic. Type One: (1)2(3) per cell, very large, occasionally spherical (2) 3–7 (9) µm in diam. but usually ovoid or ellipsoidal (5) 6–11 (13) × (4) 5–10 (12) µm, finely granular, occurs from basal cells through to central region of the lobe, occupying 3/4 to almost the entire cell lumen. Type One oil bodies larger than chloroplasts (if chloroplasts present at all). Type Two: 2–3 (4) oil bodies per cell, typically small, spherical (1) 2–4 (5) µm in diam. to ovoid or ellipsoidal (2) 3–5 (6) µm × (1) 2–3 (4) µm, subhyaline, without any significant, visible, internal structure i.e. giving the appearance of being almost homogeneous; these oil bodies often similar in size or slightly smaller than chloroplasts, occasionally slightly larger than chloroplasts. Oil bodies of lobule and underleaf of Type One. Asexual reproductionnot recognized.</p><p>Plants dioecious, male plants slightly smaller than female plants. Androecia subspherical to spicate, 2–4 (6) pairs of bracts, terminal, usually on very short-stalked branches arising from the main stem, or occasionally from secondary branches (stalk with (1) 2–3 (4) vegetative leaf lobes). Gynoecia terminal on main or leading stem often bearing a subfloral innovation arising 3–4 bract-pair cycles back from the perianth or gynoecia. Innermost bract unequally bilobed; bract-lobe, lobule and innermost bracteole all with entire margins. Bract-lobe ovate to oblong, narrowed toward the rounded or subacute-acute apex, bract-lobule ovate–lanceolate, subacute; innermost bracteole free from bracts, oblong-ovate to oblong-obovate, ca. <sup>1</sup>/<sub>2 </sub>bilobed, lobes convex-sided, subacute at apex, entire margins. Marginal cells of bract and bracteole ± subequally thickened, but towards the median cells, trigones becoming large and bulging. One archegonium per gynoecium. Perianth freely emergent, 900 µm long × 500 µm wide, perianth plicate, 1–2 dorsal keels + 2 lateral keels + 1–2 ventral keels, smooth surface, oblong-ovate, tapering towards the apex into a short beak; perianth beak cylindrical, with a smooth mouth but the inner beak surface densely covered with large single-celled protuberances.</p><p>Walls of epidermal layer of capsule wall nodular where the lobes extend irregularly for a short distance over the tangential face toward the centre of the cell and have intermediate thickenings near the middle of the longer walls. Spores globose, 35–45 µm at widest axis, spore wall papillae densely distributed, equatorial face interspersed with 8–10 rosettes, 2.5–3 µm wide in the equatorial diameter, bearing a ring of 7–10 conspicuous primary projections, 0.75–1.5 µm long × 0.5–1.0 µm wide at base (often<!--PageBreak--> with a 1.5–2:1 length to width ratio), tapering gradually to a rounded apex, never papillate or bearing secondary short branches.</p><fig id="F6" position="float" orientation="portrait"><label>Figure 6.</label><caption><p><italic><tp:taxon-name>Frullania knightbridgei</tp:taxon-name></italic> on twig, Auckland Island. (Coll. <italic>CommonC893B</italic>).</p></caption><graphic xmlns:xlink="http://www.w3.org/1999/xlink" xlink:href="PhytoKeys-008-013-g006.jpg" position="float" orientation="portrait" xlink:type="simple"/></fig><fig id="F7" position="float" orientation="portrait"><label>Figure 7.</label><caption><p><italic><tp:taxon-name>Frullania knightbridgei</tp:taxon-name></italic> <bold>A, B</bold> Main stem, ventral view. <bold>A</bold> Main stem and lateral branches, lobules subparallel in relation to the stem and occupying ca. 25% of the exposed surface of the dorsal lobe <bold>B</bold> iIllustrating terminal position of the gynoecium with 2 subfloral branches immediately below <bold>C</bold> Bicoloured leaf-lobules <bold>D</bold> Initial branching appendages <bold>E</bold> Median cells of the leaf-lobe with subequally thickened cell walls <bold>F</bold> Basal cells of the leaf-lobe. Scale bars A = 200 µm; B = 500 µm; C,D = 50 µm; E, F = 10 µm.</p></caption><graphic xmlns:xlink="http://www.w3.org/1999/xlink" xlink:href="PhytoKeys-008-013-g007.jpg" position="float" orientation="portrait" xlink:type="simple"/></fig></tp:treatment-sec><tp:treatment-sec sec-type="Etymology"><title>Etymology.</title><p>The species epithet <italic>knightbridgei</italic> is named in honour and memory of an esteemed New Zealand conservation botanist and ecologist, Phil (Philip) Ian Knightbridge (1969–2011) who passed away in April 2011. This southern species of Aotearoa-New Zealand is a small tribute to Phil by the senior authors who knew him as a colleague and friend.</p></tp:treatment-sec><tp:treatment-sec sec-type="Distribution"><title>Distribution and ecology.</title><p>This species is currently known from only four collections; two from the shore margin of Paterson Inlet, Stewart Island and two from the Auckland Islands. <italic><tp:taxon-name>Frullania knightbridgei</tp:taxon-name></italic> probably has a more extensive distribution than is currently known and it is quite likely that it resides unrecognized in New Zealand herbaria filed as a form of <italic><tp:taxon-name>Frullania rostrata</tp:taxon-name></italic>. Nevertheless, it would appear that <italic><tp:taxon-name>Frullania knightbridgei</tp:taxon-name></italic> is a species of southern distribution and it would be interesting to see if the distribution extends south to the Campbell Islands of the New Zealand botanical region; further field work is required to establish if the species grows on the other two main islands of the New Zealand archipelago, North and South Islands, it should for example be looked for along the Fiordland and Foveaux Strait coastline of the southern South Island. Note the type of <italic><tp:taxon-name>Frullania pseudomeyeniana</tp:taxon-name></italic> is a high elevation taxon at  1,100 m whereas the New Zealand taxon is seemingly restricted to or near the shoreline or low elevation.</p><p><italic><tp:taxon-name>Frullania knightbridgei</tp:taxon-name></italic> is noteworthy in comparison with the majority of <italic><tp:taxon-name>Frullania</tp:taxon-name></italic> species in New Zealand for it appears to be a salt tolerant species. This is clearly evident in Stewart Island/Rakiura where <italic><tp:taxon-name>Frullania knightbridgei</tp:taxon-name></italic> was growing on twigs of <italic><tp:taxon-name>Dracophyllum</tp:taxon-name></italic> immediately adjacent the shoreline, at a height of about 50 cm above the sea. It was evident that for at least some periods of the year, this represented a harsh coastal environment where significant exposure to salt spray from violent wave action would be common.Elsewhere, <italic><tp:taxon-name>Frullania ericoides</tp:taxon-name></italic> reportedly develops in rock crevices exposed to sea in the Madeiran archipelago (<xref ref-type="bibr" rid="B28">Sim-Sim and Sergio 1992</xref>), and <xref ref-type="bibr" rid="B27">Schuster (1992)</xref> reported a variety of <italic><tp:taxon-name>Frullania kunzei</tp:taxon-name></italic> growing in mature mangrove swamp forest where salt spray and even rare submersion was possible. The high rainfall of the region, providing fresh water, is possibly a critical factor as <xref ref-type="bibr" rid="B5">Engel and Schuster (1973)</xref> described for tidal zone liverworts in southern Chile. Interestingly however, <xref ref-type="bibr" rid="B5">Engel and Schuster (1973)</xref> noted for Stewart Island a notable “lack of any Hepaticae in the intertidal zone where sea spray is a factor”. At least in the New Zealand botanical region, it is clear this is a habitat area that has traditionally been underexplored for liverworts. It would also be interesting to perform glasshouse experiments to investigate test the extent of salt tolerance in these organisms.</p></tp:treatment-sec><tp:treatment-sec sec-type="Paratypes"><title>Paratypes:</title><p>Stewart Island: Rakiura/Stewart Island National Park, 500 m. from North Arm Hut, on bark of <italic><tp:taxon-name>Dracophyllum longifolium</tp:taxon-name></italic> var. <italic>longifolium</italic> overhanging water on margin of Patterson Inlet, canopy of stunted <italic><tp:taxon-name>Dacrydium cupressinum</tp:taxon-name></italic> and <italic><tp:taxon-name>Metrosideros umbellata</tp:taxon-name></italic>, 12 Dec 1999, <italic>M. von Konrat 99/12-10</italic> (AK, F); Auckland Island: Open <italic><tp:taxon-name>Oreobolus</tp:taxon-name></italic> cushion and <italic><tp:taxon-name>Chionocloa</tp:taxon-name></italic> tussock with scattered groves of <italic><tp:taxon-name>Metrosideros</tp:taxon-name></italic>, above Ranui Cove, <named-content xmlns:xlink="http://www.w3.org/1999/xlink" content-type="dwc:verbatimCoordinates" xlink:type="simple">50°32'12"S, 166°16'24"E</named-content>, 11 Dec 1972, <italic>R. Common C893B</italic> (CHR, F).</p></tp:treatment-sec><tp:treatment-sec><!--Section generated to contain objects referenced in tp:taxon-treatment.--><fig id="F2" position="float" orientation="portrait"><label>Figure 2.</label><caption><p>Variation in characters associated with the leaf-lobe oil bodies and leaf-lobule anatomy (<bold>A, B, E</bold> <italic><tp:taxon-name>Frullania knightbridgei</tp:taxon-name></italic>; <bold>C, D, F</bold> <italic><tp:taxon-name>Frullania rostrata</tp:taxon-name></italic>) <bold>A</bold> Oil bodies of the median region of the leaf-lobe, very large, (1)2–(3) per cell, collectively occupying over 75% of the cell lumen <bold>B</bold> Oil bodies of basal cells, a characteristic group of basal ocelli, each ocellus almost occupying the entire cell lumen <bold>C</bold> Oil bodies of median cells, 2–3 per cell, collectively occupying very small area of cell lumen, lacking any significant ornamentation and appearing as almost homogeneous oil droplets <bold>D</bold> Oil bodies of basal cells, 3–5 per cell <bold>E</bold> Semi straight cell walls toward apex leaf-lobule <bold>F</bold> Flexuose cell walls towards apex of leaf lobule. Scale bars A, B = 15 µm; C–F = 10 µm.</p></caption><graphic xmlns:xlink="http://www.w3.org/1999/xlink" xlink:href="PhytoKeys-008-013-g002.jpg" position="float" orientation="portrait" xlink:type="simple"/></fig><fig id="F3" position="float" orientation="portrait"><label>Figure 3.</label><caption><p>Oil bodies in a leaf shoot of <italic><tp:taxon-name>Frullania knightbridgei</tp:taxon-name></italic> illustrating, in region of arrow, the 1–2 large oil bodies per cell. Scale bar = 20 µm.</p></caption><graphic xmlns:xlink="http://www.w3.org/1999/xlink" xlink:href="PhytoKeys-008-013-g003.jpg" position="float" orientation="portrait" xlink:type="simple"/></fig><fig id="F4" position="float" orientation="portrait"><label>Figure 4.</label><caption><p>Lobule position and styli. <bold>A</bold> <italic><tp:taxon-name>Frullania rostrata</tp:taxon-name></italic> <bold>B</bold> <italic><tp:taxon-name>Frullania truncatistyla</tp:taxon-name></italic> <bold>C</bold> <italic><tp:taxon-name>Frullania magellanica</tp:taxon-name></italic> <bold>D</bold> <italic><tp:taxon-name>Frullania knightbridgei</tp:taxon-name></italic>Scale barsA, D = 50 µm; B = 20 µm; C = 100 µm.</p></caption><graphic xmlns:xlink="http://www.w3.org/1999/xlink" xlink:href="PhytoKeys-008-013-g004.jpg" position="float" orientation="portrait" xlink:type="simple"/></fig><fig id="F5" position="float" orientation="portrait"><label>Figure 5.</label><caption><p>Epidermal layer of the capsule wall and spore surface ultrastructure. <bold>A</bold> Epidermal layer of <italic><tp:taxon-name>Frullania knightbridgei</tp:taxon-name></italic><bold>B</bold> Epidermal layer of <italic><tp:taxon-name>Frullania rostrata</tp:taxon-name></italic><bold>C, E</bold> Spore surface of <italic><tp:taxon-name>Frullania knightbridgei</tp:taxon-name></italic><bold>D, F</bold> Spore surface of <italic><tp:taxon-name>Frullania rostrata</tp:taxon-name></italic>.Scale bars A, B = 10 µm; C = 2 µm; D = 5 µm; E,F = 1 µm.</p></caption><graphic xmlns:xlink="http://www.w3.org/1999/xlink" xlink:href="PhytoKeys-008-013-g005.jpg" position="float" orientation="portrait" xlink:type="simple"/></fig></tp:treatment-sec><ref-list><ref id="B28"><mixed-citation xmlns:xlink="http://www.w3.org/1999/xlink" xlink:type="simple"><person-group><name name-style="western"><surname>Sim-Sim</surname><given-names>M</given-names></name><name name-style="western"><surname>Sérgio</surname><given-names>C</given-names></name></person-group> (<year>1992</year>)<article-title> Estudo taxonómico e corológico do género <italic>Frullania</italic> Raddi no Arquipélago da Madeira.</article-title><source>Portugaliae Acta Biologica (ser B) </source><volume>16</volume>: <fpage>147</fpage>-<lpage>172</lpage>.</mixed-citation></ref><ref id="B27"><mixed-citation xmlns:xlink="http://www.w3.org/1999/xlink" xlink:type="simple"><person-group><name name-style="western"><surname>Schuster</surname><given-names>RM</given-names></name></person-group> (<year>1992</year>)<source> The Hepaticae and Anthocerotae of North America east of the hundredth meridian. Vol. V. Field Museum of Natural History, Chicago.</source></mixed-citation></ref><ref id="B5"><mixed-citation xmlns:xlink="http://www.w3.org/1999/xlink" xlink:type="simple"><person-group><name name-style="western"><surname>Engel,</surname><given-names>JJ</given-names></name><name name-style="western"><surname>Schuster</surname><given-names>RM</given-names></name></person-group> (<year>1973</year>)<article-title> On some tidal zone Hepaticae from South Chile, with comments on marine dispersal.</article-title><source>Bulletin of the Torrey Botanical Club </source><volume>100</volume>: <fpage>29</fpage>-<lpage>35</lpage>.</mixed-citation></ref></ref-list></tp:taxon-treatment>
